# Supplementary material for: Diet and Pediatric Functional Gastrointestinal Disorders in Mediterranean Countries
Source: Nutrients. 2022 Jun 2;14(11):2335. doi: 10.3390/nu14112335 (PMC9183175; doi:10.3390/nu14112335)
Supplement: Supplementary file 1 [file nutrients-14-02335-s001.zip]

Archive with 1 entries (1 files):
- nutrients-1717852-supplementary.pdf
